# Supplementary material for: Quality Change of Citri Reticulatae Pericarpium (Pericarps of Citrus reticulata ‘Chachi’) During Storage and Its Sex-Based In Vitro Digestive Performance
Source: Foods. 2024 Nov 18;13(22):3671. doi: 10.3390/foods13223671 (PMC11594228; doi:10.3390/foods13223671)
Supplement: Supplementary file 1 [file foods-13-03671-s001.zip]

Archive with 1 entries (1 files):
- foods-3217118-supplementary.pdf
